# Supplementary material for: ﻿A new combination and a new synonym of Gesneriaceae in China
Source: PhytoKeys. 2023 Sep 15;232:99–107. doi: 10.3897/phytokeys.232.108644 (PMC10517411; doi:10.3897/phytokeys.232.108644)
Supplement: XML Treatment for Petrocodon subpalmatinervis [file phytokeys.232.108644-treatment1.xml]

<!DOCTYPE tp:taxon-treatment
  PUBLIC "-//TaxonX//DTD Taxonomic Treatment Publishing DTD v0 20100105//EN" "tax-treatment-NSO.dtd">
<tp:taxon-treatment xmlns:tp="http://www.plazi.org/taxpub"><tp:treatment-meta><kwd-group><label>Taxon classification</label><kwd>
                <named-content content-type="kingdom">Plantae</named-content>
              </kwd><kwd>
                <named-content content-type="order">Lamiales</named-content>
              </kwd><kwd>
                <named-content content-type="family">Gesneriaceae</named-content>
              </kwd></kwd-group><mixed-citation publication-type="journal"><person-group><name><surname>Li</surname><given-names>Zheng-Long</given-names></name><name><surname>Huang</surname><given-names>Zhang-Jie</given-names></name><name><surname>Chen</surname><given-names>Da-Wei</given-names></name><name><surname>Hong</surname><given-names>Xin</given-names></name><name><surname>Wen</surname><given-names>Fang</given-names></name></person-group><article-title>﻿A new combination and a new synonym of <tp:taxon-name><tp:taxon-name-part taxon-name-part-type="family">Gesneriaceae</tp:taxon-name-part></tp:taxon-name> in China</article-title><source>PhytoKeys</source><day>15</day><month>09</month><year>2023</year><volume>232</volume><fpage>99</fpage><lpage>107</lpage><pub-id pub-id-type="doi">10.3897/phytokeys.232.108644</pub-id></mixed-citation></tp:treatment-meta><tp:nomenclature><label>﻿</label><tp:taxon-name>
              <object-id xmlns:xlink="http://www.w3.org/1999/xlink" content-type="arpha" xlink:type="simple">E9D30813-E30C-566E-B668-166E99E6D4A3</object-id>
              <tp:taxon-name-part taxon-name-part-type="genus" reg="Petrocodon">Petrocodon</tp:taxon-name-part>
              <tp:taxon-name-part taxon-name-part-type="species" reg="subpalmatinervis">subpalmatinervis</tp:taxon-name-part>
              <object-id xmlns:xlink="http://www.w3.org/1999/xlink" content-type="ipni" xlink:type="simple">urn:lsid:ipni.org:names:77326781-1</object-id>
            </tp:taxon-name><tp:taxon-authority>(W.T.Wang) F.Wen &amp; Z.L.Li</tp:taxon-authority><tp:taxon-status xmlns:xlink="http://www.w3.org/1999/xlink" xlink:type="simple">comb. nov.</tp:taxon-status><tp:nomenclature-citation-list><tp:nomenclature-citation><tp:taxon-name>
                  <tp:taxon-name-part taxon-name-part-type="genus" reg="Didymocarpus">Didymocarpus</tp:taxon-name-part>
                  <tp:taxon-name-part taxon-name-part-type="species" reg="subpalmatinervis">subpalmatinervis</tp:taxon-name-part>
                </tp:taxon-name><comment>W.T.Wang, <italic>Novon</italic> 7(4): 428–429. 1997. Type: China. Yunnan: Y-dje, near Lou-lan, July 1905, <italic>Fr. Ducloux 3711</italic> (P: holotype P04060419!; isotypes P04060165!, P04060418!). Basionym.</comment></tp:nomenclature-citation><tp:nomenclature-citation><tp:taxon-name>
                  <tp:taxon-name-part taxon-name-part-type="genus" reg="Petrocodon"/>
                  <tp:taxon-name-part taxon-name-part-type="species" reg="lithophilus"/>
                </tp:taxon-name><comment>= <tp:taxon-name><tp:taxon-name-part taxon-name-part-type="genus" reg="Petrocodon">Petrocodon</tp:taxon-name-part><tp:taxon-name-part taxon-name-part-type="species" reg="lithophilus">lithophilus</tp:taxon-name-part></tp:taxon-name> Y.M.Shui, W.H.Chen &amp; Mich.Möller, <italic>Sys. Bot.</italic> 39(1): 325. 2014. syn. nov. Type: China. Yunnan: Shilin County, Naigu Stone Forest, alt. 1848 m, on rocks on cliffs, 29 August 2012, <italic>Y.M. Shui et al. B2012–078</italic> (<bold>KUN</bold>: holotype KUN-1519980!; isotype KUN-1519978!). </comment></tp:nomenclature-citation></tp:nomenclature-citation-list></tp:nomenclature><tp:treatment-sec sec-type="Chinese Vernacular name" id="SECID0EYFAG"><title>Chinese Vernacular name.</title><p>掌脉石山苣苔 (Zhǎng Mài Shí Shān Jù Tái).</p></tp:treatment-sec><tp:treatment-sec sec-type="distribution" id="SECID0E4FAG"><title>Distribution and habitat.</title><p>This species is endemic to Shilin County, Yunnan Province, China, growing in narrow cracks on rocks. Accompanying plants include other shade herbs and trees.</p></tp:treatment-sec><tp:treatment-sec sec-type="Proposed IUCN conservation status" id="SECID0ECGAG"><title>Proposed IUCN conservation status.</title><p>Naigu Stone Forest is a famous scenic spot for many tourists. The population of <italic><tp:taxon-name><tp:taxon-name-part taxon-name-part-type="genus" reg="Petrocodon">Petrocodon</tp:taxon-name-part><tp:taxon-name-part taxon-name-part-type="species" reg="subpalmatinervis">subpalmatinervis</tp:taxon-name-part></tp:taxon-name></italic> is easily affected by human activities. For example, tourists probably collect the conspicuous flowers of <italic><tp:taxon-name><tp:taxon-name-part taxon-name-part-type="genus" reg="Petrocodon">P.</tp:taxon-name-part><tp:taxon-name-part taxon-name-part-type="species" reg="subpalmatinervis">subpalmatinervis</tp:taxon-name-part></tp:taxon-name></italic> while they visit the scenic spot and walk along the trails among the Karst peaks and hills of Naigu Shilin. As mature individuals are easily damaged, the population will likely gradually decline year by year. According to the results of our field investigation in the type locality and adjacent regions, the EOO and AOO of <italic><tp:taxon-name><tp:taxon-name-part taxon-name-part-type="genus" reg="Petrocodon">P.</tp:taxon-name-part><tp:taxon-name-part taxon-name-part-type="species" reg="subpalmatinervis">subpalmatinervis</tp:taxon-name-part></tp:taxon-name></italic> are about 800 km<sup>2</sup> and 30 km<sup>2</sup>. Despite the severe drought in the second half of 2022 seriously influencing the plant population, there is still a high number of individuals (more than 5 000) surviving in the scenic spot. In addition, authors also found several small populations (total&gt;1 000) in the Karst landscape surrounding the type locality, Naigu Shilin. Following the <italic>IUCN Red List Categories and Criteria</italic> (<xref ref-type="bibr" rid="B5">IUCN 2022</xref>), this species is evaluated as Endangered [<abbrev xmlns:xlink="http://www.w3.org/1999/xlink" xlink:title="Endangered" id="ABBRID0ETHAG" xlink:type="simple">EN</abbrev> B1ab (i, ii, iii, iv)+2ab (i, ii, iii, iv)].</p></tp:treatment-sec><tp:treatment-sec sec-type="notes" id="SECID0EXHAG"><title>Notes.</title><p>When Wang published the protologue of <italic><tp:taxon-name><tp:taxon-name-part taxon-name-part-type="genus" reg="Didymocarpus">Didymocarpus</tp:taxon-name-part><tp:taxon-name-part taxon-name-part-type="species" reg="subpalmatinervis">subpalmatinervis</tp:taxon-name-part></tp:taxon-name></italic>, the collection date read 1909. But, on the website of <bold>CVH</bold> and the herbarium <bold>P</bold>, the collection date of the information of the specimen we consulted was 1905. Their two different collection years are confusing. We carefully compared the labels of three type specimens of <italic><tp:taxon-name><tp:taxon-name-part taxon-name-part-type="genus" reg="Didymocarpus">D.</tp:taxon-name-part><tp:taxon-name-part taxon-name-part-type="species" reg="subpalmatinervis">subpalmatinervis</tp:taxon-name-part></tp:taxon-name></italic> with the collection number ‘<italic>3711</italic>’ and found that the collector’s writing habits might have caused this misunderstanding. Ducloux’s personal collection number increased with time like many collectors. For example, the collection number of <italic><tp:taxon-name><tp:taxon-name-part taxon-name-part-type="genus" reg="Berberis">Berberis</tp:taxon-name-part><tp:taxon-name-part taxon-name-part-type="species" reg="bodinieri">bodinieri</tp:taxon-name-part></tp:taxon-name></italic> H.Lév. he collected in 1896 was ‘<italic>0004</italic>’; in 1904, the collection number of <italic><tp:taxon-name><tp:taxon-name-part taxon-name-part-type="genus" reg="Potamogeton">Potamogeton</tp:taxon-name-part><tp:taxon-name-part taxon-name-part-type="species" reg="distinctus">distinctus</tp:taxon-name-part></tp:taxon-name></italic> A. Benn. was ‘<italic>2571</italic>’; in 1905, he collected <italic><tp:taxon-name><tp:taxon-name-part taxon-name-part-type="genus" reg="Cornus">Cornus</tp:taxon-name-part><tp:taxon-name-part taxon-name-part-type="species" reg="capitata">capitata</tp:taxon-name-part></tp:taxon-name></italic> Wall. at the same place (Y-dje near Lou-lan) with the collection number ‘<italic>3715</italic>’; In 1909, the collection number of <italic><tp:taxon-name><tp:taxon-name-part taxon-name-part-type="genus" reg="Merremia">Merremia</tp:taxon-name-part><tp:taxon-name-part taxon-name-part-type="species" reg="yunnanensis">yunnanensis</tp:taxon-name-part></tp:taxon-name></italic> (Courchet &amp; Gagnep.) R.C.Fang has reached ‘<italic>6398</italic>’. Therefore, it seems likely that the specimens of <italic><tp:taxon-name><tp:taxon-name-part taxon-name-part-type="genus" reg="Didymocarpus">D.</tp:taxon-name-part><tp:taxon-name-part taxon-name-part-type="species" reg="subpalmatinervis">subpalmatinervis</tp:taxon-name-part></tp:taxon-name></italic> with the collection number <italic>Fr. Ducloux 3711</italic> were collected in 1905.</p><p>For some species published decades or even a hundred years ago, obtaining molecular materials for systematic analysis is challenging because there may be only one type specimen or a few specimens, or they are stored in a foreign herbarium (<xref ref-type="bibr" rid="B14">Wei 2018</xref>; <xref ref-type="bibr" rid="B6">Kong et al. 2021</xref>). Despite this complicated background, it is still reasonable and accurate to conduct an analysis and verification of the type specimen of the dubious species. When combined with the collecting history of the Ducloux, and the current situation of the existing population (<xref ref-type="bibr" rid="B16">Wei et al. 2022</xref>), we are confident about the name and status.</p></tp:treatment-sec><ref-list><ref id="B5"><mixed-citation xmlns:xlink="http://www.w3.org/1999/xlink" xlink:type="simple">IUCN (<year>2022</year>) Guidelines for Using the IUCN Red List Categories and Criteria, Version 15. Prepared by the Standards and petitions committee. <ext-link xlink:href="https://www.iucnredlist.org/resources/redlistguidelines" ext-link-type="uri" xlink:type="simple">https://www.iucnredlist.org/resources/redlistguidelines</ext-link> [Accessed on 3 Mar. 2023]</mixed-citation></ref><ref id="B14"><mixed-citation xmlns:xlink="http://www.w3.org/1999/xlink" xlink:type="simple"><person-group><name name-style="western"><surname>Wei</surname><given-names>YG</given-names></name></person-group> (<year>2018</year>) <source>The Distribution and Conservation Status of Native Plants in Guangxi, China.</source><publisher-name>China Forestry Publishing House</publisher-name>, <publisher-loc>Beijing</publisher-loc>, <size units="page">876 pp</size>.</mixed-citation></ref><ref id="B6"><mixed-citation xmlns:xlink="http://www.w3.org/1999/xlink" xlink:type="simple"><person-group><name name-style="western"><surname>Kong</surname><given-names>HH</given-names></name><name name-style="western"><surname>Condamine</surname><given-names>FL</given-names></name><name name-style="western"><surname>Yang</surname><given-names>LH</given-names></name><name name-style="western"><surname>Harris</surname><given-names>AJ</given-names></name><name name-style="western"><surname>Feng</surname><given-names>C</given-names></name><name name-style="western"><surname>Wen</surname><given-names>F</given-names></name><name name-style="western"><surname>Kang</surname><given-names>M</given-names></name></person-group> (<year>2021</year>) <article-title>Phylogenomic and macroevolutionary evidence for an explosive radiation of a plant genus in the miocene.</article-title><source>Systematic Biology</source><volume>71</volume>(<issue>3</issue>): <fpage>589</fpage>–<lpage>609</lpage>. <ext-link xlink:href="10.1093/sysbio/syab068" ext-link-type="doi" xlink:type="simple">https://doi.org/10.1093/sysbio/syab068</ext-link></mixed-citation></ref><ref id="B16"><mixed-citation xmlns:xlink="http://www.w3.org/1999/xlink" xlink:type="simple"><person-group><name name-style="western"><surname>Wei</surname><given-names>YG</given-names></name><name name-style="western"><surname>Do</surname><given-names>VT</given-names></name><name name-style="western"><surname>Wen</surname><given-names>F</given-names></name></person-group> (<year>2022</year>) <source>A checklist of the plants of northern Vietnam.</source><publisher-name>China Forestry Publishing House</publisher-name>, <publisher-loc>Beijing</publisher-loc>, <size units="page">606 pp</size>.</mixed-citation></ref></ref-list></tp:taxon-treatment>
